# Supplementary material for: INSM1 governs a neuronal progenitor state that drives glioblastoma in a human stem cell model
Source: Nat Commun. 2025 Dec 7;17:31. doi: 10.1038/s41467-025-66371-x (PMC12764576; doi:10.1038/s41467-025-66371-x)
Supplement: Supplementary file 3 — Supplementary Data 1 [file 41467_2025_66371_MOESM3_ESM.xlsx]

## Sheet: INSM1_signature_gene_list
Supplementary Data 1: INSM1 signature gene list
MARCKS
SOX4
MAP1B
ANK3
NR2F1
PTPRZ1
ITM2B
NTRK2
RPS20
ZFP36L1
HLA-E
MIR99AHG
CLU
SCARB2
QKI
TCF4
RPL23
SOX9
TTC3
VIM
PON2
MALAT1
SOX11
ATP1B2
RFX4
SPARC
SNHG14
SFRP1
IGFBP5
SEMA6A
FTX
SYT1
AL391807.1
BTG1
ABCA1
SENP7
DYNC1H1
SCN3A
DCX
BEX2
EIF4A2
NOVA1
SERINC1
PNRC1
CALCOCO2
PEG10
WSB1
CALCOCO1
PCSK1N
ZNF608
ARMCX3
RTN1
DDX5
CD24
INSM1
BASP1
TERF2IP
TAGLN3
ZBTB18
KLC1
ELAVL2
NREP
SEZ6L2
MLLT11
NRXN1
ELAVL3
SYP
