# Supplementary material for: INSM1 governs a neuronal progenitor state that drives glioblastoma in a human stem cell model
Source: Nat Commun. 2025 Dec 7;17:31. doi: 10.1038/s41467-025-66371-x (PMC12764576; doi:10.1038/s41467-025-66371-x)
Supplement: Supplementary file 6 — Source Data [file 41467_2025_66371_MOESM6_ESM.xlsx]

## Sheet: Fig. 1d
Figure 1d	Immunoblot analysis of phospho-PDGFRA, phospho-AKT, p53, phoso-ERK, and Actin in PRO eNSCs

## Sheet: Fig. 1e
Figure 1e	PRO eNSCs (clone set 1) in vitro stem cell frequency data
WT	TERTp	TERTp +TP53	PRO		Tukey's multiple comparisons test	Mean diff.	95.00% CI of diff.	Below threshold?	Summary	Adjusted P Value
12.3	24.6	27	31		WT vs. TERTp	-11.42	-22.46 to -0.3782	Yes	*	0.0416
5	24.6	31	38.8		WT vs. TERTp +TP53	-17.12	-28.16 to -6.084	Yes	**	0.0024
9.1	18.622	28.0112	55.2		WT vs. PRO	-29.82	-40.23 to -19.41	Yes	****	<0.0001
10.7527	18.622	23.2558	39.8406		TERTp vs. TERTp +TP53	-5.706	-17.34 to 5.931	No	ns	0.5052
13.8122			35.2113		TERTp vs. PRO	-18.4	-29.44 to -7.360	Yes	**	0.0013
					TERTp +TP53 vs. PRO	-12.69	-23.73 to -1.654	Yes	*	0.0222
1	WT						TERTp							2	WT						TERTp
Dose	3000	600	120	24	5	1	1	5	24	120	600	3000		Dose	3000	600	120	24	5	1	1	5	24	120	600	3000
	1	1	1	1	1	0	0	1	1	1	1	1			1	1	1	1	0	0	0	1	1	1	1	1
	1	1	1	1	1	0	0	1	1	1	1	1			1	1	1	1	0	0	0	1	1	1	1	1
	1	1	1	1	0	0	1	1	1	1	1	1			1	1	1	1	0	0	1	1	1	1	1	1
	1	1	1	1	1	0	0	0	1	1	1	1			1	1	1	1	0	0	0	1	1	1	1	1
	1	1	1	1	1	0	1	1	1	1	1	1			1	1	1	1	0	0	0	1	1	1	1	1
	1	1	1	1	0	0	0	1	1	1	1	1			1	1	1	1	0	0	0	0	1	1	1	1
	1	1	1	1	0	1	0	0	1	1	1	1			1	1	1	0	0	0	1	0	1	1	1	1
	1	1	1	1	0	0	0	1	1	1	1	1			1	1	1	1	0	0	0	1	1	1	1	1
	TERTp+TP53						PRO								TERTp+TP53						PRO
Dose	3000	600	120	24	5	1	1	5	24	120	600	3000			3000	600	120	24	5	1	1	5	24	120	600	3000
	1	1	1	1	1	0	0	1	1	1	1	1			1	1	1	1	1	1	0	0	1	1	1	1
	1	1	1	1	0	0	1	1	1	1	1	1			1	1	1	1	0	0	0	1	1	1	1	1
	1	1	1	1	1	0	1	1	1	1	1	1			1	1	1	1	1	0	0	1	1	1	1	1
	1	1	1	1	1	0	0	1	1	1	1	1			1	1	1	1	1	0	0	1	1	1	1	1
	1	1	1	1	1	0	0	1	1	1	1	1			1	1	1	1	1	0	1	0	1	1	1	1
	1	1	1	1	1	0	0	0	1	1	1	1			1	1	1	1	1	0	0	0	1	1	1	1
	1	1	1	1	1	0	0	1	1	1	1	1			1	1	1	1	1	1	0	1	1	1	1	1
	1	1	1	1	1	1	0	1	1	1	1	1			1	1	1	1	1	0	0	1	1	1	1	1
3	WT						TERTp							4	WT						TERTp
Dose	3000	600	120	24	5	1	1	5	24	120	600	3000		Dose	3000	600	120	24	5	1	1	5	24	120	600	3000
	1	1	1	1	0	0	0	0	1	1	1	1			1	1	1	1	0	0	0	1	1	1	1	1
	1	1	1	1	0	0	0	1	1	1	1	1			1	1	1	1	0	1	0	1	1	1	1	1
	1	1	1	1	0	0	0	1	1	1	1	1			1	1	1	0	0	1	0	0	1	1	1	1
	1	1	1	1	1	0	1	0	1	1	1	1			1	1	1	1	1	0	0	1	1	1	1	1
	1	1	1	1	0	0	0	1	1	1	1	1			1	1	1	1	0	0	0	1	1	1	1	1
	1	1	1	1	0	0	0	1	1	1	1	1			1	1	1	1	1	0	0	1	1	1	1	1
	1	1	1	1	1	0	0	1	1	1	1	1			1	1	1	1	1	0	1	0	1	1	1	1
	1	1	1	1	0	0	0	1	1	1	1	1			1	1	1	1	0	0	0	1	1	1	1	1
	TERTp+TP53						PRO								TERTp+TP53						PRO
	3000	600	120	24	5	1	1	5	24	120	600	3000			3000	600	120	24	5	1	1	5	24	120	600	3000
	1	1	1	1	1	0	0	1	1	1	1	1			1	1	1	1	0	0	0	0	1	1	1	1
	1	1	1	1	1	0	1	1	1	1	1	1			1	1	1	1	1	0	1	1	1	1	1	1
	1	1	1	1	1	0	0	1	1	1	1	1			1	1	1	1	0	0	0	1	1	1	1	1
	1	1	1	1	1	1	1	1	1	1	1	1			1	1	1	1	0	0	0	1	1	1	1	1
	1	1	1	1	1	0	1	1	1	1	1	1			1	1	1	1	0	0	0	1	1	1	1	1
	1	1	1	1	1	0	1	1	1	1	1	1			1	1	1	1	0	0	0	1	1	1	1	1
	1	1	1	1	1	0	0	1	1	1	1	1			1	1	1	1	0	0	0	0	1	1	1	1
	1	1	1	1	1	0	0	1	1	1	1	1			1	1	1	1	0	1	0	1	1	1	1	1
5	WT						PRO
Dose	3000	600	120	24	5	1	1	5	24	120	600	3000
	1	1	1	1	1	0	0	1	1	1	1	1
	1	1	1	1	1	0	0	0	1	1	1	1
	1	1	1	1	1	0	1	1	1	1	1	1
	1	1	1	1	1	0	0	0	1	1	1	1
	1	1	1	1	1	0	1	1	1	1	1	1
	1	1	1	1	0	0	0	1	1	1	1	1
	1	1	1	1	0	1	0	0	1	1	1	1
	1	1	1	1	0	0	0	1	1	1	1	1

## Sheet: Fig. 1g
Figure 1g	PRO eNSCs (clone set 1) soft agar colony formation data
WT	TERTp	TERTp +TP53	PRO		Tukey's multiple comparisons test	Mean diff.	95.00% CI of diff.	Below threshold?	Summary	Adjusted P Value
152	310	433	609		WT vs. TERTp	-121	-203.3 to -38.75	Yes	**	0.0066
155	310	354	598		WT vs. TERTp +TP53	-222.3	-304.6 to -140.1	Yes	***	0.0001
188	238	375	623		WT vs. PRO	-445	-527.3 to -362.7	Yes	****	<0.0001
					TERTp vs. TERTp +TP53	-101.3	-183.6 to -19.08	Yes	*	0.0179
					TERTp vs. PRO	-324	-406.3 to -241.7	Yes	****	<0.0001
					TERTp +TP53 vs. PRO	-222.7	-304.9 to -140.4	Yes	***	0.0001

## Sheet: Fig. 1h
Figure 1h	PRO eNSCs (clones 1+2) in vivo survival data
Days	WT	TERTp	TERTp +TP53	PRO		Logrank (Mantel-Cox) test			Number of rows	42	42	42	42
79				1		Chi square	58.1		# of blank rows	32	32	32	30
98				1		df	3		# rows with impossible data	0	0	0	0
106				1		P value	<0.0001		# censored subjects	10	10	8	0
107				1		P value summary	****		# deaths/events	0	0	2	12
78				1		Are the survival curves sig different?	Yes
94				1					Median survival	Undefined	Undefined	Undefined	108.5
110				1					Lower 95% CI				79
122				1					Upper 95% CI				147
122				1
147				1
165				1
189				1
159			1
224			1
300			0
300			0
300			0
300			0
300			0
300			0
300			0
300			0
300	0
300	0
300	0
300	0
300	0
300	0
300	0
300	0
300	0
300	0
300		0
300		0
300		0
300		0
300		0
300		0
300		0
300		0
300		0
300		0

## Sheet: Fig. 2a
Figure 2a	WT vs. TERTp eNSCs qRT-PCR analysis of TERT mRNA expression
WT		TERTp			Tukey's multiple comparisons test	Mean diff.	95.00% CI of diff.	Below threshold?	Summary	Adjusted P Value
C1 (2E1)	C2 (2F9)	C1 (2A7)	C2 (C7)		C1 vs. C2	-0.00966	-0.2067 to 0.1873	No	ns	0.9985
0.03588	0.14411	0.91152	1.20272		C1 vs. C1	-0.8826	-1.080 to -0.6856	Yes	****	<0.0001
0.1428	0.09997	0.97768	1.0086		C1 vs. C2	-0.9996	-1.197 to -0.8026	Yes	****	<0.0001
0.15534	0.11892	1.09266	1.12159		C2 vs. C1	-0.873	-1.070 to -0.6759	Yes	****	<0.0001
					C2 vs. C2	-0.99	-1.187 to -0.7930	Yes	****	<0.0001
					C1 vs. C2	-0.117	-0.3140 to 0.07999	No	ns	0.2992
1	Sample	Target	Cq		2	Sample	Target	Cq		3	Sample	Target	Cq
	2E1	ACTIN	19.6342			2F9	ACTIN	19.4749			2F9	ACTIN	19.4834
	2E1	ACTIN	19.469			2F9	ACTIN	18.796			2F9	ACTIN	19.0131
	2E1	GAPDH	20.1524			2F9	ACTIN	18.3918			2F9	ACTIN	18.9333
	2E1	GAPDH	20.0272			2F9	GAPDH	19.1293			2F9	GAPDH	19.5659
	2E1	GAPDH	19.6858			2F9	GAPDH	18.9131			2F9	GAPDH	19.1444
	2E1	ex2	32.4958			2F9	GAPDH	18.6516			2F9	GAPDH	18.9273
	2E1	ex2	32.5201			2F9	TERTex2	31.8097			2F9	TERTex3	34.0699
	2E1	ex2	32.4052			2F9	TERTex2	31.8372			2F9	TERTex3	33.6136
	2E1	ex3	36.6029			2F9	TERTex2	31.9473			2F9	TERTex3	33.5394
	2E1	ex3	36.2205			2F9	TERTex3	33.5712			2F9	TERTex2	32.2908
	2E1	ex3	36.0531			2F9	TERTex3	33.7804			2F9	TERTex2	32.4077
	2A7	ACTIN	24.64			2F9	TERTex3	34.6869			2F9	TERTex2	32.6906
	2A7	ACTIN	23.8151			C7	ACTIN	19.1449			C7	ACTIN	19.8015
	2A7	GAPDH	25.3696			C7	ACTIN	18.6998			C7	ACTIN	19.0921
	2A7	GAPDH	24.8959			C7	ACTIN	18.7586			C7	ACTIN	18.9961
	2A7	GAPDH	24.4559			C7	GAPDH	18.9346			C7	GAPDH	19.482
	2A7	ex2	32.879			C7	GAPDH	18.6671			C7	GAPDH	19.224
	2A7	ex2	32.8774			C7	GAPDH	18.6286			C7	GAPDH	18.9905
	2A7	ex2	32.1058			C7	TERTex2	28.6346			C7	TERTex3	31.1344
	2A7	ex3	37.4401			C7	TERTex2	28.4286			C7	TERTex3	31.4041
	2A7	ex3	36.2865			C7	TERTex2	28.2652			C7	TERTex3	30.8275
	2A7	ex3	37.7598			C7	TERTex3	31.1227			C7	TERTex2	29.241
	2F9 EV	ACTIN	20.3999			C7	TERTex3	31.1111			C7	TERTex2	29.4673
	2F9 EV	ACTIN	19.766			C7	TERTex3	31.3276			C7	TERTex2	29.228
	2F9 EV	ACTIN	19.1462			2E1	ACTIN	19.0728			2E1	ACTIN	18.8822
	2F9 EV	GAPDH	20.4761			2E1	ACTIN	18.4152			2E1	ACTIN	18.8031
	2F9 EV	GAPDH	19.7169			2E1	ACTIN	18.3793			2E1	ACTIN	18.2045
	2F9 EV	GAPDH	19.0369			2E1	GAPDH	19.1246			2E1	GAPDH	18.9794
	2F9 EV	ex2	30.5179			2E1	GAPDH	19.1546			2E1	GAPDH	18.9724
	2F9 EV	ex2	30.291			2E1	GAPDH	19.0306			2E1	GAPDH	18.8492
	2F9 EV	ex2	30.6055			2E1	TERTex2	31.2567			2E1	TERTex3	34.2167
	2F9 EV	ex3	33.5907			2E1	TERTex2	31.3709			2E1	TERTex3	33.2618
	2F9 EV	ex3	34.1975			2E1	TERTex2	31.3332			2E1	TERTex3	32.9002
	2F9 EV	ex3	33.034			2E1	TERTex3	33.1073			2E1	TERTex2	31.9266
	C7 EV	ACTIN	20.1497			2E1	TERTex3	33.4852			2E1	TERTex2	31.5832
	C7 EV	ACTIN	19.5778			2E1	TERTex3	33.6795			2E1	TERTex2	31.5349
	C7 EV	ACTIN	19.1928			2A7	ACTIN	18.9476			2A7	ACTIN	19.0846
	C7 EV	GAPDH	20.2145			2A7	ACTIN	18.7384			2A7	ACTIN	18.8537
	C7 EV	GAPDH	20.7141			2A7	ACTIN	18.1318			2A7	ACTIN	18.5897
	C7 EV	GAPDH	19.3733			2A7	GAPDH	19.0793			2A7	GAPDH	19.0068
	C7 EV	ex2	27.6306			2A7	GAPDH	18.9298			2A7	GAPDH	18.7738
	C7 EV	ex2	27.7532			2A7	GAPDH	19.0706			2A7	GAPDH	19.1493
	C7 EV	ex2	27.1877			2A7	TERTex2	28.511			2A7	TERTex3	30.6127
	C7 EV	ex3	30.9589			2A7	TERTex2	28.4659			2A7	TERTex3	30.5805
	C7 EV	ex3	31.018			2A7	TERTex2	28.5182			2A7	TERTex3	29.9562
	C7 EV	ex3	30.5244			2A7	TERTex3	30.6035			2A7	TERTex2	29.2335
						2A7	TERTex3	31.1041			2A7	TERTex2	29.1613
						2A7	TERTex3	30.3819			2A7	TERTex2	28.5904

## Sheet: Fig. 2b
Figure 2b	WT vs. TERTp eNSCs TRAP analysis of TERT protein activity

## Sheet: Fig. 2d
Figure 2d	WT vs. TERTp eNSCs CUT&RUN coupled with qRT-PCR analysis of TERT promoter histone tail post-translational modifications
WT (2E1, 2F9)		TERTp (2A7, C7)					Tukey's multiple comparisons test	Mean diff.	95.00% CI of diff.	Below threshold?	Summary	Adjusted P Value
IgG	H3K4me3	IgG	H3K4me3				IgG vs. H3K4me3	-205.4	-371.8 to -39.03	Yes	*	0.0116
1	394.931	1	576.938				IgG vs. IgG	0	-166.4 to 166.4	No	ns	>0.9999
1	80.2832	1	216.87				IgG vs. H3K4me3	-392.6	-559.0 to -226.2	Yes	****	<0.0001
1	205.959	1	376.085				H3K4me3 vs. IgG	205.4	39.03 to 371.8	Yes	*	0.0116
1	64.224	1	225.521				H3K4me3 vs. H3K4me3	-187.2	-353.6 to -20.83	Yes	*	0.0234
1	234.603	1	311.475				IgG vs. H3K4me3	-392.6	-559.0 to -226.2	Yes	****	<0.0001
1	349.685	1	337.162
1	115.153	1	711.237
1	Well	Fluor	Target	Content	Sample	Cq	2	Well	Fluor	Target	Content	Sample	Cq	3	Well	Fluor	Target	Content	Sample	Cq	4	Well	Fluor	Target	Content	Sample	Cq	5	Well	Fluor	Target	Content	Sample	Cq	6	Well	Fluor	Target	Content	Sample	Cq	7	Well	Fluor	Target	Content	Sample	Cq
	A01	SYBR	TERTp	Unkn	2E1 IgG	34.15		A02	SYBR	TERTp	Unkn	2E1 IgG	31.1657		A01	SYBR	TERTp	Unkn	2F9 IgG	31.0907		A01	SYBR	TERTp	Unkn	2F9 IgG	31.1149		A01	SYBR	TERTp	Unkn	2E1 IgG	31.4907		A01	SYBR	TERTp	Unkn	2E1 IgG	33.14		A01	SYBR	TERTp	Unkn	2E1 IgG
	A02	SYBR	TERTp	Unkn	2E1 IgG	34.56		A03	SYBR	TERTp	Unkn	2E1 IgG	32.4439		A02	SYBR	TERTp	Unkn	2F9 IgG	33.6969		A02	SYBR	TERTp	Unkn	2F9 IgG	30.607		A02	SYBR	TERTp	Unkn	2E1 IgG	31.2246		A02	SYBR	TERTp	Unkn	2E1 IgG	32.23		A02	SYBR	TERTp	Unkn	2E1 IgG	31.88
	A03	SYBR	TERTp	Unkn	2E1 IgG	34.11		A04	SYBR	T-INT1	Unkn	2E1 IgG			A03	SYBR	TERTp	Unkn	2F9 IgG	32.4081		A03	SYBR	TERTp	Unkn	2F9 IgG	30.8254		A04	SYBR	T-INT1	Unkn	2E1 IgG	32.5428		A03	SYBR	TERTp	Unkn	2E1 IgG	32.31		A03	SYBR	TERTp	Unkn	2E1 IgG	32.12
	A04	SYBR	T-INT1	Unkn	2E1 IgG	31.76		A05	SYBR	T-INT1	Unkn	2E1 IgG	36.7633		A04	SYBR	T-INT1	Unkn	2F9 IgG			A04	SYBR	T-INT1	Unkn	2F9 IgG	32.1942		A05	SYBR	T-INT1	Unkn	2E1 IgG	32.4299		A04	SYBR	T-INT1	Unkn	2E1 IgG	34.9		A04	SYBR	T-INT1	Unkn	2E1 IgG	29.13
	A05	SYBR	T-INT1	Unkn	2E1 IgG	33.27		A06	SYBR	T-INT1	Unkn	2E1 IgG	36.6999		A05	SYBR	T-INT1	Unkn	2F9 IgG	31.9164		A05	SYBR	T-INT1	Unkn	2F9 IgG	31.4046		A07	SYBR	-5kb	Unkn	2E1 IgG	32.8083		A05	SYBR	T-INT1	Unkn	2E1 IgG	32.57		A05	SYBR	T-INT1	Unkn	2E1 IgG	27
	A06	SYBR	T-INT1	Unkn	2E1 IgG	33.42		A07	SYBR	-5kb	Unkn	2E1 IgG	38.8811		A06	SYBR	T-INT1	Unkn	2F9 IgG	32.8727		A06	SYBR	T-INT1	Unkn	2F9 IgG	31.3702		A08	SYBR	-5kb	Unkn	2E1 IgG	32.818		A06	SYBR	T-INT1	Unkn	2E1 IgG	33.65		A06	SYBR	T-INT1	Unkn	2E1 IgG	28.38
	A07	SYBR	-5kb	Unkn	2E1 IgG	32.12		A08	SYBR	-5kb	Unkn	2E1 IgG	33.899		A07	SYBR	-5kb	Unkn	2F9 IgG	34.5888		A07	SYBR	-5kb	Unkn	2F9 IgG	31.5747		B01	SYBR	TERTp	Unkn	2E1 K4me1	22.9767		A07	SYBR	-5kb	Unkn	2E1 IgG	35.23		A07	SYBR	-5kb	Unkn	2E1 IgG	19.48
	A08	SYBR	-5kb	Unkn	2E1 IgG	32.31		A09	SYBR	-5kb	Unkn	2E1 IgG	33.2844		A08	SYBR	-5kb	Unkn	2F9 IgG	31.9853		A08	SYBR	-5kb	Unkn	2F9 IgG	31.2865		B02	SYBR	TERTp	Unkn	2E1 K4me1	23.0584		A08	SYBR	-5kb	Unkn	2E1 IgG	35.1		A08	SYBR	-5kb	Unkn	2E1 IgG	28.57
	A09	SYBR	-5kb	Unkn	2E1 IgG	33.34		B01	SYBR	TERTp	Unkn	2E1 K4me1	24.0839		A09	SYBR	-5kb	Unkn	2F9 IgG	32.1721		A09	SYBR	-5kb	Unkn	2F9 IgG	31.7524		B03	SYBR	TERTp	Unkn	2E1 K4me1	22.7353		A09	SYBR	-5kb	Unkn	2E1 IgG			A09	SYBR	-5kb	Unkn	2E1 IgG	29.24
	B01	SYBR	TERTp	Unkn	2E1 me1	26.01		B02	SYBR	TERTp	Unkn	2E1 K4me1	23.7103		B01	SYBR	TERTp	Unkn	2F9 K4me1	24.0718		B01	SYBR	TERTp	Unkn	2F9 K4me1	24.4781		B04	SYBR	T-INT1	Unkn	2E1 K4me1	23.3292		B02	SYBR	TERTp	Unkn	2E1 K4me1	23.33		B01	SYBR	TERTp	Unkn	2E1 me1	26.95
	B02	SYBR	TERTp	Unkn	2E1 me1	26.05		B03	SYBR	TERTp	Unkn	2E1 K4me1	24.0643		B02	SYBR	TERTp	Unkn	2F9 K4me1	23.9153		B02	SYBR	TERTp	Unkn	2F9 K4me1	24.6234		B05	SYBR	T-INT1	Unkn	2E1 K4me1	23.1281		B03	SYBR	TERTp	Unkn	2E1 K4me1	22.86		B02	SYBR	TERTp	Unkn	2E1 me1	26.36
	B03	SYBR	TERTp	Unkn	2E1 me1	25.82		B04	SYBR	T-INT1	Unkn	2E1 K4me1	31.2919		B03	SYBR	TERTp	Unkn	2F9 K4me1	24.1994		B03	SYBR	TERTp	Unkn	2F9 K4me1	24.4747		B06	SYBR	T-INT1	Unkn	2E1 K4me1	23.3599		B05	SYBR	T-INT1	Unkn	2E1 K4me1	24.82		B04	SYBR	T-INT1	Unkn	2E1 me1	25.07
	B04	SYBR	T-INT1	Unkn	2E1 me1	24.69		B05	SYBR	T-INT1	Unkn	2E1 K4me1			B04	SYBR	T-INT1	Unkn	2F9 K4me1			B04	SYBR	T-INT1	Unkn	2F9 K4me1	25.3379		B07	SYBR	-5kb	Unkn	2E1 K4me1	24.2502		B06	SYBR	T-INT1	Unkn	2E1 K4me1	25.09		B05	SYBR	T-INT1	Unkn	2E1 me1	25.06
	B05	SYBR	T-INT1	Unkn	2E1 me1	25.06		B06	SYBR	T-INT1	Unkn	2E1 K4me1	27.2571		B05	SYBR	T-INT1	Unkn	2F9 K4me1	25.4893		B05	SYBR	T-INT1	Unkn	2F9 K4me1	25.894		B08	SYBR	-5kb	Unkn	2E1 K4me1	24.8636		B07	SYBR	-5kb	Unkn	2E1 K4me1	24		B06	SYBR	T-INT1	Unkn	2E1 me1	24.99
	B06	SYBR	T-INT1	Unkn	2E1 me1	26.07		B07	SYBR	-5kb	Unkn	2E1 K4me1	26.882		B06	SYBR	T-INT1	Unkn	2F9 K4me1	29.1554		B06	SYBR	T-INT1	Unkn	2F9 K4me1	25.2007		C01	SYBR	TERTp	Unkn	2E1 K4me2	23.2		B08	SYBR	-5kb	Unkn	2E1 K4me1	24.51		B07	SYBR	-5kb	Unkn	2E1 me1	26.17
	B07	SYBR	-5kb	Unkn	2E1 me1	25.95		B09	SYBR	-5kb	Unkn	2E1 K4me1	26.7498		B08	SYBR	-5kb	Unkn	2F9 K4me1	25.7353		B07	SYBR	-5kb	Unkn	2F9 K4me1	26.144		C02	SYBR	TERTp	Unkn	2E1 K4me2	23.1219		B09	SYBR	-5kb	Unkn	2E1 K4me1	24.89		B08	SYBR	-5kb	Unkn	2E1 me1	26.74
	B08	SYBR	-5kb	Unkn	2E1 me1	27.05		C02	SYBR	TERTp	Unkn	2E1 K4me2			B09	SYBR	-5kb	Unkn	2F9 K4me1	25.4726		B08	SYBR	-5kb	Unkn	2F9 K4me1	25.7832		C03	SYBR	TERTp	Unkn	2E1 K4me2	23.5687		C01	SYBR	TERTp	Unkn	2E1 K4me2	23.51		B09	SYBR	-5kb	Unkn	2E1 me1	26.08
	B09	SYBR	-5kb	Unkn	2E1 me1	27.08		C03	SYBR	TERTp	Unkn	2E1 K4me2			C01	SYBR	TERTp	Unkn	2F9 K4me2	24.8941		B09	SYBR	-5kb	Unkn	2F9 K4me1	26.7499		C04	SYBR	T-INT1	Unkn	2E1 K4me2	25.0393		C02	SYBR	TERTp	Unkn	2E1 K4me2	23.08		C02	SYBR	TERTp	Unkn	2E1 me2	25.61
	C01	SYBR	TERTp	Unkn	2E1 me2	25.45		C05	SYBR	T-INT1	Unkn	2E1 K4me2	33.5585		C02	SYBR	TERTp	Unkn	2F9 K4me2	24.463		C01	SYBR	TERTp	Unkn	2F9 K4me2	24.3972		C05	SYBR	T-INT1	Unkn	2E1 K4me2	24.9039		C04	SYBR	T-INT1	Unkn	2E1 K4me2	25.33		C03	SYBR	TERTp	Unkn	2E1 me2	26.73
	C02	SYBR	TERTp	Unkn	2E1 me2	25.65		C06	SYBR	T-INT1	Unkn	2E1 K4me2	34.6117		C04	SYBR	T-INT1	Unkn	2F9 K4me2	28.3881		C02	SYBR	TERTp	Unkn	2F9 K4me2	24.3645		C06	SYBR	T-INT1	Unkn	2E1 K4me2	25.3373		C05	SYBR	T-INT1	Unkn	2E1 K4me2	25.1		C04	SYBR	T-INT1	Unkn	2E1 me2	27.01
	C03	SYBR	TERTp	Unkn	2E1 me2	26.22		C07	SYBR	-5kb	Unkn	2E1 K4me2	29.4637		C06	SYBR	T-INT1	Unkn	2F9 K4me2	28.1693		C03	SYBR	TERTp	Unkn	2F9 K4me2	24.2042		C07	SYBR	-5kb	Unkn	2E1 K4me2	25.2241		C06	SYBR	T-INT1	Unkn	2E1 K4me2	25.49		C06	SYBR	T-INT1	Unkn	2E1 me2	27.31
	C04	SYBR	T-INT1	Unkn	2E1 me2	26.52		C08	SYBR	-5kb	Unkn	2E1 K4me2	31.3737		C07	SYBR	-5kb	Unkn	2F9 K4me2	27.627		C04	SYBR	T-INT1	Unkn	2F9 K4me2	27.5611		C08	SYBR	-5kb	Unkn	2E1 K4me2	24.8628		C07	SYBR	-5kb	Unkn	2E1 K4me2	25.03		C07	SYBR	-5kb	Unkn	2E1 me2	26.67
	C05	SYBR	T-INT1	Unkn	2E1 me2	26.67		C09	SYBR	-5kb	Unkn	2E1 K4me2	28.4509		C08	SYBR	-5kb	Unkn	2F9 K4me2	27.649		C05	SYBR	T-INT1	Unkn	2F9 K4me2	27.6928		C09	SYBR	-5kb	Unkn	2E1 K4me2	25.0623		C08	SYBR	-5kb	Unkn	2E1 K4me2	25.06		C08	SYBR	-5kb	Unkn	2E1 me2	27.03
	C06	SYBR	T-INT1	Unkn	2E1 me2	26.81		D01	SYBR	TERTp	Unkn	2E1 K4me3	23.6495		C09	SYBR	-5kb	Unkn	2F9 K4me2	27.5857		C06	SYBR	T-INT1	Unkn	2F9 K4me2	27.7338		D02	SYBR	TERTp	Unkn	2E1 K4me3	23.4146		C09	SYBR	-5kb	Unkn	2E1 K4me2	25.83		C09	SYBR	-5kb	Unkn	2E1 me2	26.74
	C07	SYBR	-5kb	Unkn	2E1 me2	26.29		D03	SYBR	TERTp	Unkn	2E1 K4me3	27.306		D02	SYBR	TERTp	Unkn	2F9 K4me3	24.6852		C07	SYBR	-5kb	Unkn	2F9 K4me2	27.1632		D03	SYBR	TERTp	Unkn	2E1 K4me3	23.5526		D01	SYBR	TERTp	Unkn	2E1 K4me3	22.48		D01	SYBR	TERTp	Unkn	2E1 me3	26.95
	C08	SYBR	-5kb	Unkn	2E1 me2	26.66		D04	SYBR	T-INT1	Unkn	2E1 K4me3	32.9601		D03	SYBR	TERTp	Unkn	2F9 K4me3	24.7396		C08	SYBR	-5kb	Unkn	2F9 K4me2	27.3361		D04	SYBR	T-INT1	Unkn	2E1 K4me3	27.4443		D02	SYBR	TERTp	Unkn	2E1 K4me3	22.25		D02	SYBR	TERTp	Unkn	2E1 me3	26.49
	C09	SYBR	-5kb	Unkn	2E1 me2	26.63		D05	SYBR	T-INT1	Unkn	2E1 K4me3	32.0229		D04	SYBR	T-INT1	Unkn	2F9 K4me3	29.5482		C09	SYBR	-5kb	Unkn	2F9 K4me2	27.1618		D05	SYBR	T-INT1	Unkn	2E1 K4me3	27.1911		D03	SYBR	TERTp	Unkn	2E1 K4me3	21.61		D03	SYBR	TERTp	Unkn	2E1 me3	27.05
	D01	SYBR	TERTp	Unkn	2E1 me3	25.65		D07	SYBR	-5kb	Unkn	2E1 K4me3	26.7088		D05	SYBR	T-INT1	Unkn	2F9 K4me3	29.6835		D01	SYBR	TERTp	Unkn	2F9 K4me3	24.9273		D08	SYBR	-5kb	Unkn	2E1 K4me3	26.4886		D04	SYBR	T-INT1	Unkn	2E1 K4me3			D04	SYBR	T-INT1	Unkn	2E1 me3	29.28
	D02	SYBR	TERTp	Unkn	2E1 me3	25.8		D08	SYBR	-5kb	Unkn	2E1 K4me3	26.4388		D07	SYBR	-5kb	Unkn	2F9 K4me3	28.4333		D02	SYBR	TERTp	Unkn	2F9 K4me3	24.863		D09	SYBR	-5kb	Unkn	2E1 K4me3	26.1912		D05	SYBR	T-INT1	Unkn	2E1 K4me3	32.35		D05	SYBR	T-INT1	Unkn	2E1 me3	29.44
	D03	SYBR	TERTp	Unkn	2E1 me3	25.48		D09	SYBR	-5kb	Unkn	2E1 K4me3	26.4848		D08	SYBR	-5kb	Unkn	2F9 K4me3	28.3602		D03	SYBR	TERTp	Unkn	2F9 K4me3	24.7419		E01	SYBR	TERTp	Unkn	2A7 IgG	31.8278		D06	SYBR	T-INT1	Unkn	2E1 K4me3	27.09		D06	SYBR	T-INT1	Unkn	2E1 me3	29.15
	D04	SYBR	T-INT1	Unkn	2E1 me3	28.64		E01	SYBR	TERTp	Unkn	2A7 IgG	30.7961		D09	SYBR	-5kb	Unkn	2F9 K4me3	28.2556		D04	SYBR	T-INT1	Unkn	2F9 K4me3	29.9919		E03	SYBR	TERTp	Unkn	2A7 IgG	31.3474		D07	SYBR	-5kb	Unkn	2E1 K4me3	25.22		D07	SYBR	-5kb	Unkn	2E1 me3	28.51
	D05	SYBR	T-INT1	Unkn	2E1 me3	28.69		E02	SYBR	TERTp	Unkn	2A7 IgG	30.2695		E01	SYBR	TERTp	Unkn	C7 IgG	31.7932		D05	SYBR	T-INT1	Unkn	2F9 K4me3	30.0902		E05	SYBR	T-INT1	Unkn	2A7 IgG	32.9326		D08	SYBR	-5kb	Unkn	2E1 K4me3	28.15		D08	SYBR	-5kb	Unkn	2E1 me3	28.31
	D06	SYBR	T-INT1	Unkn	2E1 me3	28.55		E03	SYBR	TERTp	Unkn	2A7 IgG	30.5417		E02	SYBR	TERTp	Unkn	C7 IgG	33.1318		D06	SYBR	T-INT1	Unkn	2F9 K4me3	30.282		E06	SYBR	T-INT1	Unkn	2A7 IgG	33.0848		D09	SYBR	-5kb	Unkn	2E1 K4me3	26.85		D09	SYBR	-5kb	Unkn	2E1 me3	28.69
	D07	SYBR	-5kb	Unkn	2E1 me3	28.17		E04	SYBR	T-INT1	Unkn	2A7 IgG			E03	SYBR	TERTp	Unkn	C7 IgG	33.0865		D07	SYBR	-5kb	Unkn	2F9 K4me3	29.56		E07	SYBR	-5kb	Unkn	2A7 IgG	32.7179		E01	SYBR	TERTp	Unkn	C7 IgG	31.72		E02	SYBR	TERTp	Unkn	2A7 IgG	33.12
	D08	SYBR	-5kb	Unkn	2E1 me3	27.24		E05	SYBR	T-INT1	Unkn	2A7 IgG			E04	SYBR	T-INT1	Unkn	C7 IgG	34.2559		D08	SYBR	-5kb	Unkn	2F9 K4me3	29.443		E08	SYBR	-5kb	Unkn	2A7 IgG	32.938		E02	SYBR	TERTp	Unkn	C7 IgG	31.26		E03	SYBR	TERTp	Unkn	2A7 IgG	33.37
	D09	SYBR	-5kb	Unkn	2E1 me3	27.32		E06	SYBR	T-INT1	Unkn	2A7 IgG			E05	SYBR	T-INT1	Unkn	C7 IgG	33.2234		D09	SYBR	-5kb	Unkn	2F9 K4me3	30.2117		E09	SYBR	-5kb	Unkn	2A7 IgG	33.3777		E03	SYBR	TERTp	Unkn	C7 IgG	31.2		E04	SYBR	T-INT1	Unkn	2A7 IgG	29.34
	E01	SYBR	TERTp	Unkn	2A7 IgG	36.91		E08	SYBR	-5kb	Unkn	2A7 IgG	31.5161		E06	SYBR	T-INT1	Unkn	C7 IgG	32.887		E01	SYBR	TERTp	Unkn	C7 IgG	33.2822		F01	SYBR	TERTp	Unkn	2A7 K4me1	23.1383		E04	SYBR	T-INT1	Unkn	C7 IgG	33.39		E06	SYBR	T-INT1	Unkn	2A7 IgG	29.09
	E02	SYBR	TERTp	Unkn	2A7 IgG	33.79		E09	SYBR	-5kb	Unkn	2A7 IgG	31.7293		E07	SYBR	-5kb	Unkn	C7 IgG	32.2297		E02	SYBR	TERTp	Unkn	C7 IgG	31.0009		F02	SYBR	TERTp	Unkn	2A7 K4me1	24.08		E05	SYBR	T-INT1	Unkn	C7 IgG	33.49		E07	SYBR	-5kb	Unkn	2A7 IgG	29.05
	E03	SYBR	TERTp	Unkn	2A7 IgG	34.96		F01	SYBR	TERTp	Unkn	2A7 K4me1	26.1743		E08	SYBR	-5kb	Unkn	C7 IgG	34.0853		E03	SYBR	TERTp	Unkn	C7 IgG	31.5485		F03	SYBR	TERTp	Unkn	2A7 K4me1	23.4351		E06	SYBR	T-INT1	Unkn	C7 IgG	32.98		E08	SYBR	-5kb	Unkn	2A7 IgG	30.39
	E04	SYBR	T-INT1	Unkn	2A7 IgG	33.72		F03	SYBR	TERTp	Unkn	2A7 K4me1	23.8184		E09	SYBR	-5kb	Unkn	C7 IgG	33.618		E04	SYBR	T-INT1	Unkn	C7 IgG	32.1814		F04	SYBR	T-INT1	Unkn	2A7 K4me1	23.7436		E07	SYBR	-5kb	Unkn	C7 IgG	34.92		E09	SYBR	-5kb	Unkn	2A7 IgG
	E05	SYBR	T-INT1	Unkn	2A7 IgG	35.84		F05	SYBR	T-INT1	Unkn	2A7 K4me1	25.5364		F01	SYBR	TERTp	Unkn	C7 K4me1	23.9683		E05	SYBR	T-INT1	Unkn	C7 IgG	32.0669		F05	SYBR	T-INT1	Unkn	2A7 K4me1	23.8089		E08	SYBR	-5kb	Unkn	C7 IgG	33.9		F01	SYBR	TERTp	Unkn	2A7 me1	26.1
	E06	SYBR	T-INT1	Unkn	2A7 IgG	36.73		F06	SYBR	T-INT1	Unkn	2A7 K4me1	25.7312		F02	SYBR	TERTp	Unkn	C7 K4me1	23.9788		E06	SYBR	T-INT1	Unkn	C7 IgG	32.3275		F06	SYBR	T-INT1	Unkn	2A7 K4me1	24.0389		E09	SYBR	-5kb	Unkn	C7 IgG	32.59		F02	SYBR	TERTp	Unkn	2A7 me1	27.47
	E07	SYBR	-5kb	Unkn	2A7 IgG	33.27		F07	SYBR	-5kb	Unkn	2A7 K4me1	24.7458		F04	SYBR	T-INT1	Unkn	C7 K4me1	24.8168		E07	SYBR	-5kb	Unkn	C7 IgG	31.9402		F07	SYBR	-5kb	Unkn	2A7 K4me1	24.5783		F01	SYBR	TERTp	Unkn	C7 K4me1	23.55		F04	SYBR	T-INT1	Unkn	2A7 me1	24.87
	E08	SYBR	-5kb	Unkn	2A7 IgG	33.68		F08	SYBR	-5kb	Unkn	2A7 K4me1	24.8557		F05	SYBR	T-INT1	Unkn	C7 K4me1	24.8748		E08	SYBR	-5kb	Unkn	C7 IgG	32.1126		F08	SYBR	-5kb	Unkn	2A7 K4me1	24.4862		F02	SYBR	TERTp	Unkn	C7 K4me1	23.3		F05	SYBR	T-INT1	Unkn	2A7 me1	24.78
	E09	SYBR	-5kb	Unkn	2A7 IgG	35.71		G01	SYBR	TERTp	Unkn	2A7 K4me2			F06	SYBR	T-INT1	Unkn	C7 K4me1	25.5055		E09	SYBR	-5kb	Unkn	C7 IgG	32.2761		F09	SYBR	-5kb	Unkn	2A7 K4me1	24.8518		F03	SYBR	TERTp	Unkn	C7 K4me1	23.04		F07	SYBR	-5kb	Unkn	2A7 me1	25.92
	F01	SYBR	TERTp	Unkn	2A7 me1	26.29		G02	SYBR	TERTp	Unkn	2A7 K4me2			F07	SYBR	-5kb	Unkn	C7 K4me1	25.7346		F01	SYBR	TERTp	Unkn	C7 K4me1	24.6252		G01	SYBR	TERTp	Unkn	2A7 K4me2	23.2934		F04	SYBR	T-INT1	Unkn	C7 K4me1	23.8		F08	SYBR	-5kb	Unkn	2A7 me1	26.01
	F03	SYBR	TERTp	Unkn	2A7 me1	27		G03	SYBR	TERTp	Unkn	2A7 K4me2	27.7322		F08	SYBR	-5kb	Unkn	C7 K4me1	25.6128		F02	SYBR	TERTp	Unkn	C7 K4me1	25.0134		G02	SYBR	TERTp	Unkn	2A7 K4me2	23.414		F05	SYBR	T-INT1	Unkn	C7 K4me1	23.79		G01	SYBR	TERTp	Unkn	2A7 me2	25.58
	F04	SYBR	T-INT1	Unkn	2A7 me1	25.2		G04	SYBR	T-INT1	Unkn	2A7 K4me2	28.7719		F09	SYBR	-5kb	Unkn	C7 K4me1	25.6576		F03	SYBR	TERTp	Unkn	C7 K4me1	25.3286		G04	SYBR	T-INT1	Unkn	2A7 K4me2	25.4905		F06	SYBR	T-INT1	Unkn	C7 K4me1	24.25		G02	SYBR	TERTp	Unkn	2A7 me2	25.54
	F05	SYBR	T-INT1	Unkn	2A7 me1	25.4		G05	SYBR	T-INT1	Unkn	2A7 K4me2	28.9856		G02	SYBR	TERTp	Unkn	C7 K4me2	23.9303		F04	SYBR	T-INT1	Unkn	C7 K4me1	25.4648		G06	SYBR	T-INT1	Unkn	2A7 K4me2	25.3972		F07	SYBR	-5kb	Unkn	C7 K4me1	24.2		G03	SYBR	TERTp	Unkn	2A7 me2	25.29
	F06	SYBR	T-INT1	Unkn	2A7 me1	25.89		G06	SYBR	T-INT1	Unkn	2A7 K4me2	28.2397		G03	SYBR	TERTp	Unkn	C7 K4me2	24.1423		F05	SYBR	T-INT1	Unkn	C7 K4me1	25.4462		G07	SYBR	-5kb	Unkn	2A7 K4me2	25.1287		F08	SYBR	-5kb	Unkn	C7 K4me1	24.14		G04	SYBR	T-INT1	Unkn	2A7 me2	26.54
	F07	SYBR	-5kb	Unkn	2A7 me1	26.55		G07	SYBR	-5kb	Unkn	2A7 K4me2	26.4694		G04	SYBR	T-INT1	Unkn	C7 K4me2	28.5827		F06	SYBR	T-INT1	Unkn	C7 K4me1	25.6132		G08	SYBR	-5kb	Unkn	2A7 K4me2	25.1939		F09	SYBR	-5kb	Unkn	C7 K4me1	25.05		G05	SYBR	T-INT1	Unkn	2A7 me2	27.64
	F08	SYBR	-5kb	Unkn	2A7 me1	26.84		G08	SYBR	-5kb	Unkn	2A7 K4me2	26.3321		G05	SYBR	T-INT1	Unkn	C7 K4me2	28.0558		F07	SYBR	-5kb	Unkn	C7 K4me1	26.2134		G09	SYBR	-5kb	Unkn	2A7 K4me2	25.4806		G01	SYBR	TERTp	Unkn	C7 K4me2	23.26		G06	SYBR	T-INT1	Unkn	2A7 me2	27.28
	F09	SYBR	-5kb	Unkn	2A7 me1	26.01		G09	SYBR	-5kb	Unkn	2A7 K4me2	26.6841		G06	SYBR	T-INT1	Unkn	C7 K4me2	27.6292		F08	SYBR	-5kb	Unkn	C7 K4me1	26.4387		H01	SYBR	TERTp	Unkn	2A7 K4me3	23.1797		G02	SYBR	TERTp	Unkn	C7 K4me2	22.63		G08	SYBR	-5kb	Unkn	2A7 me2	29.22
	G01	SYBR	TERTp	Unkn	2A7 me2	25.85		H01	SYBR	TERTp	Unkn	2A7 K4me3	24.7836		G07	SYBR	-5kb	Unkn	C7 K4me2	27.0011		F09	SYBR	-5kb	Unkn	C7 K4me1	26.3246		H02	SYBR	TERTp	Unkn	2A7 K4me3	23.5722		G03	SYBR	TERTp	Unkn	C7 K4me2	23.1		G09	SYBR	-5kb	Unkn	2A7 me2	26.61
	G02	SYBR	TERTp	Unkn	2A7 me2	25.24		H02	SYBR	TERTp	Unkn	2A7 K4me3	24.7218		G08	SYBR	-5kb	Unkn	C7 K4me2	27.1558		G01	SYBR	TERTp	Unkn	C7 K4me2	24.297		H03	SYBR	TERTp	Unkn	2A7 K4me3	23.162		G04	SYBR	T-INT1	Unkn	C7 K4me2	25.52		H01	SYBR	TERTp	Unkn	2A7 me3	25.51
	G03	SYBR	TERTp	Unkn	2A7 me2	25.5		H03	SYBR	TERTp	Unkn	2A7 K4me3	24.8199		G09	SYBR	-5kb	Unkn	C7 K4me2	27.1697		G02	SYBR	TERTp	Unkn	C7 K4me2	24.3302		H05	SYBR	T-INT1	Unkn	2A7 K4me3	27.4093		G05	SYBR	T-INT1	Unkn	C7 K4me2	25.33		H02	SYBR	TERTp	Unkn	2A7 me3	25.39
	G04	SYBR	T-INT1	Unkn	2A7 me2	26.96		H04	SYBR	T-INT1	Unkn	2A7 K4me3	31.8996		H01	SYBR	TERTp	Unkn	C7 K4me3	24.0535		G03	SYBR	TERTp	Unkn	C7 K4me2	24.3998		H06	SYBR	T-INT1	Unkn	2A7 K4me3	28.0217		G06	SYBR	T-INT1	Unkn	C7 K4me2	25.42		H04	SYBR	T-INT1	Unkn	2A7 me3	29.51
	G05	SYBR	T-INT1	Unkn	2A7 me2	26.73		H05	SYBR	T-INT1	Unkn	2A7 K4me3	32.1175		H02	SYBR	TERTp	Unkn	C7 K4me3	24.1777		G04	SYBR	T-INT1	Unkn	C7 K4me2	27.6464		H07	SYBR	-5kb	Unkn	2A7 K4me3	26.8085		G07	SYBR	-5kb	Unkn	C7 K4me2	25.21		H05	SYBR	T-INT1	Unkn	2A7 me3	29.17
	G06	SYBR	T-INT1	Unkn	2A7 me2	26.99		H06	SYBR	T-INT1	Unkn	2A7 K4me3	32.1119		H04	SYBR	T-INT1	Unkn	C7 K4me3	30.3393		G06	SYBR	T-INT1	Unkn	C7 K4me2	27.8887		H08	SYBR	-5kb	Unkn	2A7 K4me3	26.4045		G08	SYBR	-5kb	Unkn	C7 K4me2	25.29		H06	SYBR	T-INT1	Unkn	2A7 me3	30.85
	G07	SYBR	-5kb	Unkn	2A7 me2	26.61		H07	SYBR	-5kb	Unkn	2A7 K4me3	27.6448		H05	SYBR	T-INT1	Unkn	C7 K4me3	31.0056		G07	SYBR	-5kb	Unkn	C7 K4me2	26.9681									G09	SYBR	-5kb	Unkn	C7 K4me2	25.12		H08	SYBR	-5kb	Unkn	2A7 me3	29.33
	G08	SYBR	-5kb	Unkn	2A7 me2	26.68		H08	SYBR	-5kb	Unkn	2A7 K4me3	28.3286		H06	SYBR	T-INT1	Unkn	C7 K4me3	30.7264		G08	SYBR	-5kb	Unkn	C7 K4me2	27.0782									H02	SYBR	TERTp	Unkn	C7 K4me3	23.19		H09	SYBR	-5kb	Unkn	2A7 me3	28.8
	G09	SYBR	-5kb	Unkn	2A7 me2	26.81		H09	SYBR	-5kb	Unkn	2A7 K4me3	28.976		H07	SYBR	-5kb	Unkn	C7 K4me3	28.4631		G09	SYBR	-5kb	Unkn	C7 K4me2	27.012									H03	SYBR	TERTp	Unkn	C7 K4me3	22.81
	H01	SYBR	TERTp	Unkn	2A7 me3	26.35									H08	SYBR	-5kb	Unkn	C7 K4me3	28.5012		H01	SYBR	TERTp	Unkn	C7 K4me3	24.1843									H04	SYBR	T-INT1	Unkn	C7 K4me3	28.57
	H02	SYBR	TERTp	Unkn	2A7 me3	26									H09	SYBR	-5kb	Unkn	C7 K4me3	28.4991		H02	SYBR	TERTp	Unkn	C7 K4me3	24.0119									H05	SYBR	T-INT1	Unkn	C7 K4me3	28.22
	H03	SYBR	TERTp	Unkn	2A7 me3	25.79																H03	SYBR	TERTp	Unkn	C7 K4me3	24.1841									H06	SYBR	T-INT1	Unkn	C7 K4me3	28.91
	H04	SYBR	T-INT1	Unkn	2A7 me3	34.87																H04	SYBR	T-INT1	Unkn	C7 K4me3	28.7465									H07	SYBR	-5kb	Unkn	C7 K4me3	26.44
	H05	SYBR	T-INT1	Unkn	2A7 me3	32.97																H05	SYBR	T-INT1	Unkn	C7 K4me3	29.0238									H08	SYBR	-5kb	Unkn	C7 K4me3	27.01
	H06	SYBR	T-INT1	Unkn	2A7 me3	29.89																H06	SYBR	T-INT1	Unkn	C7 K4me3	29.3615									H09	SYBR	-5kb	Unkn	C7 K4me3
	H07	SYBR	-5kb	Unkn	2A7 me3	27.82																H07	SYBR	-5kb	Unkn	C7 K4me3	28.1694
	H08	SYBR	-5kb	Unkn	2A7 me3	28.75																H08	SYBR	-5kb	Unkn	C7 K4me3	28.2203
	H09	SYBR	-5kb	Unkn	2A7 me3	29.16																H09	SYBR	-5kb	Unkn	C7 K4me3	28.033

## Sheet: Fig. 2e
Figure 2e	WT vs. TERTp eNSCs ChIP coupled with qRT-PCR analysis of TERT promoter GABP transcription factor occupancy
WT		TERTp
IgG	GABPα	IgG	GABPα		Tukey's multiple comparisons test	Mean diff.	95.00% CI of diff.	Below threshold?	Summary	Adjusted P Value
1	0.916148	1	3.75022		IgG vs. GABPα	0.2558	-0.9973 to 1.509	No	ns	0.9113
1	0.343924	1	2.07146		IgG vs. IgG	0	-1.253 to 1.253	No	ns	>0.9999
1	0.972433	1	2.38183		IgG vs. GABPα	-1.735	-2.988 to -0.4814	Yes	**	0.0094
					GABPα vs. IgG	-0.2558	-1.509 to 0.9973	No	ns	0.9113
					GABPα vs. GABPα	-1.99	-3.243 to -0.7372	Yes	**	0.0042
					IgG vs. GABPα	-1.735	-2.988 to -0.4814	Yes	**	0.0094
WT		TERTp			Tukey's multiple comparisons test	Mean diff.	95.00% CI of diff.	Below threshold?	Summary	Adjusted P Value
IgG	GABPβ1	IgG	GABPβ1		IgG vs. GABPβ1	0.187	-2.574 to 2.948	No	ns	0.9961
1	1.2526	1	3.9477		IgG vs. IgG	0	-2.761 to 2.761	No	ns	>0.9999
1	1.17993	1	6.48513		IgG vs. GABPβ1	-3.329	-6.090 to -0.5677	Yes	*	0.0201
1	0.0064139	1	2.55427		GABPβ1 vs. IgG	-0.187	-2.948 to 2.574	No	ns	0.9961
					GABPβ1 vs. GABPβ1	-3.516	-6.277 to -0.7547	Yes	*	0.015
					IgG vs. GABPβ1	-3.329	-6.090 to -0.5677	Yes	*	0.0201
GABPa																					GABPB1
1	Well	Fluor	Target	Content	Sample	Cq	2	Well	Fluor	Target	Content	Sample	Cq	3	Well	Fluor	Target	Content	Sample	Cq	1	Well	Fluor	Target	Content	Sample	Cq	2	Well	Fluor	Target	Content	Sample	Cq	3	Well	Fluor	Target	Content	Sample	Cq
	A01	SYBR	TERTp	Unkn	2E1 IgG			A01	SYBR	ACTIN	Unkn	2E1 IgG	30.8093		A01	SYBR	ACTIN	Unkn	2A7 IgG	31.06		A01	SYBR	ACTIN	Unkn	2E1 IgG	37.0817		A01	SYBR	ACTIN	Unkn	2E1 IgG	28.6428		A01	SYBR	ACTIN	Unkn	2E1 IgG	24.71
	A02	SYBR	TERTp	Unkn	2E1 IgG	36.88		A02	SYBR	ACTIN	Unkn	2E1 IgG	30.5884		A02	SYBR	ACTIN	Unkn	2A7 IgG	31.24		A02	SYBR	ACTIN	Unkn	2E1 IgG			A02	SYBR	ACTIN	Unkn	2E1 IgG	28.4326		A02	SYBR	ACTIN	Unkn	2E1 IgG	24.88
	A03	SYBR	TERTp	Unkn	2E1 IgG	37.12		A03	SYBR	ACTIN	Unkn	2E1 IgG	30.5301		A03	SYBR	ACTIN	Unkn	2A7 IgG	31.08		A03	SYBR	ACTIN	Unkn	2E1 IgG	37.649		A03	SYBR	ACTIN	Unkn	2E1 IgG	29.2986		A03	SYBR	ACTIN	Unkn	2E1 IgG	24.8
	A04	SYBR	T-INT1	Unkn	2E1 IgG	34.13		A04	SYBR	GAPDH	Unkn	2E1 IgG	30.8325		A04	SYBR	GAPDH	Unkn	2A7 IgG	32.33		A04	SYBR	GAPDH	Unkn	2E1 IgG	36.7904		A04	SYBR	GAPDH	Unkn	2E1 IgG	29.2104		A04	SYBR	GAPDH	Unkn	2E1 IgG	24.72
	A05	SYBR	T-INT1	Unkn	2E1 IgG	33		A05	SYBR	GAPDH	Unkn	2E1 IgG	30.7174		A05	SYBR	GAPDH	Unkn	2A7 IgG	31.91		A05	SYBR	GAPDH	Unkn	2E1 IgG			A05	SYBR	GAPDH	Unkn	2E1 IgG	29.2767		A05	SYBR	GAPDH	Unkn	2E1 IgG	24.72
	A06	SYBR	T-INT1	Unkn	2E1 IgG	33.38		A06	SYBR	GAPDH	Unkn	2E1 IgG	30.061		A06	SYBR	GAPDH	Unkn	2A7 IgG	31.18		A06	SYBR	GAPDH	Unkn	2E1 IgG	34.0198		A06	SYBR	GAPDH	Unkn	2E1 IgG	28.8577		A06	SYBR	GAPDH	Unkn	2E1 IgG	24.69
	A07	SYBR	-5kb	Unkn	2E1 IgG	34.48		A07	SYBR	TERT_dunn	Unkn	2E1 IgG	32.4027		A07	SYBR	TERT_dunn	Unkn	2A7 IgG	33.38		A07	SYBR	TERT_dunn	Unkn	2E1 IgG	33.4984		A07	SYBR	TERT	Unkn	2E1 IgG	31.0104		A07	SYBR	TERT_dunn	Unkn	2E1 IgG	26.04
	A08	SYBR	-5kb	Unkn	2E1 IgG	33.57		A08	SYBR	TERT_dunn	Unkn	2E1 IgG	32.1896		A08	SYBR	TERT_dunn	Unkn	2A7 IgG	32.95		A08	SYBR	TERT_dunn	Unkn	2E1 IgG	33.861		A08	SYBR	TERT	Unkn	2E1 IgG	32.0238		A08	SYBR	TERT_dunn	Unkn	2E1 IgG	25.9
	A09	SYBR	-5kb	Unkn	2E1 IgG	34.24		A09	SYBR	TERT_dunn	Unkn	2E1 IgG	31.5914		A09	SYBR	TERT_dunn	Unkn	2A7 IgG	32.78		A09	SYBR	TERT_dunn	Unkn	2E1 IgG	36.8366		A09	SYBR	TERT	Unkn	2E1 IgG	30.9428		A09	SYBR	TERT_dunn	Unkn	2E1 IgG	26.16
	B01	SYBR	TERTp	Unkn	2E1 me1	26.95		B01	SYBR	ACTIN	Unkn	2E1 GABPa	31.2781		B01	SYBR	ACTIN	Unkn	2A7 GABPa	30.12		A10	SYBR	TERT_prom_neg	Unkn	2E1 IgG	34.2276		B01	SYBR	ACTIN	Unkn	2E1 GABPB1	29.6092		B01	SYBR	ACTIN	Unkn	2E1 GABPB1	31.38
	B02	SYBR	TERTp	Unkn	2E1 me1	26.36		B02	SYBR	ACTIN	Unkn	2E1 GABPa	31.4056		B02	SYBR	ACTIN	Unkn	2A7 GABPa	29.52		A11	SYBR	TERT_prom_neg	Unkn	2E1 IgG	34.3197		B02	SYBR	ACTIN	Unkn	2E1 GABPB1	29.3315		B02	SYBR	ACTIN	Unkn	2E1 GABPB1	30.93
	B04	SYBR	T-INT1	Unkn	2E1 me1	25.07		B03	SYBR	ACTIN	Unkn	2E1 GABPa	31.2859		B03	SYBR	ACTIN	Unkn	2A7 GABPa	29.86		A12	SYBR	TERT_prom_neg	Unkn	2E1 IgG	33.435		B03	SYBR	ACTIN	Unkn	2E1 GABPB1	29.2836		B03	SYBR	ACTIN	Unkn	2E1 GABPB1	31.74
	B05	SYBR	T-INT1	Unkn	2E1 me1	25.06		B04	SYBR	GAPDH	Unkn	2E1 GABPa	31.3352		B04	SYBR	GAPDH	Unkn	2A7 GABPa	30.25		B01	SYBR	ACTIN	Unkn	2E1 GABPB1	38.2624		B04	SYBR	GAPDH	Unkn	2E1 GABPB1	29.827		B04	SYBR	GAPDH	Unkn	2E1 GABPB1	31.06
	B06	SYBR	T-INT1	Unkn	2E1 me1	24.99		B05	SYBR	GAPDH	Unkn	2E1 GABPa	32.221		B05	SYBR	GAPDH	Unkn	2A7 GABPa	30.03		B02	SYBR	ACTIN	Unkn	2E1 GABPB1	35.7403		B05	SYBR	GAPDH	Unkn	2E1 GABPB1	29.6339		B05	SYBR	GAPDH	Unkn	2E1 GABPB1	30.57
	B07	SYBR	-5kb	Unkn	2E1 me1	26.17		B06	SYBR	GAPDH	Unkn	2E1 GABPa	31.3154		B06	SYBR	GAPDH	Unkn	2A7 GABPa	31.36		B03	SYBR	ACTIN	Unkn	2E1 GABPB1	37.698		B06	SYBR	GAPDH	Unkn	2E1 GABPB1	29.7173		B06	SYBR	GAPDH	Unkn	2E1 GABPB1	31.11
	B08	SYBR	-5kb	Unkn	2E1 me1	26.74		B07	SYBR	TERT_dunn	Unkn	2E1 GABPa	34.5914		B07	SYBR	TERT_dunn	Unkn	2A7 GABPa	32.15		B04	SYBR	GAPDH	Unkn	2E1 GABPB1	34.3883		B07	SYBR	TERT	Unkn	2E1 GABPB1	31.9888		B07	SYBR	TERT_dunn	Unkn	2E1 GABPB1	34.38
	B09	SYBR	-5kb	Unkn	2E1 me1	26.08		B08	SYBR	TERT_dunn	Unkn	2E1 GABPa	33.0501		B08	SYBR	TERT_dunn	Unkn	2A7 GABPa	31.78		B05	SYBR	GAPDH	Unkn	2E1 GABPB1			B08	SYBR	TERT	Unkn	2E1 GABPB1	30.5868		B08	SYBR	TERT_dunn	Unkn	2E1 GABPB1	33.44
	C02	SYBR	TERTp	Unkn	2E1 me2	25.61		B09	SYBR	TERT_dunn	Unkn	2E1 GABPa	33.1616		B09	SYBR	TERT_dunn	Unkn	2A7 GABPa	31.43		B06	SYBR	GAPDH	Unkn	2E1 GABPB1	33.0253		B09	SYBR	TERT	Unkn	2E1 GABPB1	30.6853		B09	SYBR	TERT_dunn	Unkn	2E1 GABPB1	32.12
	C03	SYBR	TERTp	Unkn	2E1 me2	26.73		C01	SYBR	ACTIN	Unkn	2E1 GABPa+RNAse	31.73		C01	SYBR	ACTIN	Unkn	2A7 GABPa+RNase	24.73		B07	SYBR	TERT_dunn	Unkn	2E1 GABPB1	32.0679		C01	SYBR	ACTIN	Unkn	2E1 GABPB+RNase	28.966		C01	SYBR	ACTIN	Unkn	2E1 GABPB+RNase	30.19
	C04	SYBR	T-INT1	Unkn	2E1 me2	27.01		C02	SYBR	ACTIN	Unkn	2E1 GABPa+RNAse	31.3922		C02	SYBR	ACTIN	Unkn	2A7 GABPa+RNase	24.72		B08	SYBR	TERT_dunn	Unkn	2E1 GABPB1	34.1124		C02	SYBR	ACTIN	Unkn	2E1 GABPB+RNase	28.7818		C02	SYBR	ACTIN	Unkn	2E1 GABPB+RNase	30.59
	C06	SYBR	T-INT1	Unkn	2E1 me2	27.31		C03	SYBR	ACTIN	Unkn	2E1 GABPa+RNAse	31.6724		C03	SYBR	ACTIN	Unkn	2A7 GABPa+RNase	24.76		B09	SYBR	TERT_dunn	Unkn	2E1 GABPB1	34.2958		C03	SYBR	ACTIN	Unkn	2E1 GABPB+RNase	29.1696		C03	SYBR	ACTIN	Unkn	2E1 GABPB+RNase	31.23
	C07	SYBR	-5kb	Unkn	2E1 me2	26.67		C04	SYBR	GAPDH	Unkn	2E1 GABPa+RNAse	31.3632		C04	SYBR	GAPDH	Unkn	2A7 GABPa+RNase	26.61		B10	SYBR	TERT_prom_neg	Unkn	2E1 GABPB1	35.1909		C04	SYBR	GAPDH	Unkn	2E1 GABPB+RNase	29.2933		C04	SYBR	GAPDH	Unkn	2E1 GABPB+RNase	30.8
	C08	SYBR	-5kb	Unkn	2E1 me2	27.03		C05	SYBR	GAPDH	Unkn	2E1 GABPa+RNAse	31.275		C05	SYBR	GAPDH	Unkn	2A7 GABPa+RNase	25.4		B11	SYBR	TERT_prom_neg	Unkn	2E1 GABPB1	33.8952		C05	SYBR	GAPDH	Unkn	2E1 GABPB+RNase	29.4119		C05	SYBR	GAPDH	Unkn	2E1 GABPB+RNase	30.46
	C09	SYBR	-5kb	Unkn	2E1 me2	26.74		C06	SYBR	GAPDH	Unkn	2E1 GABPa+RNAse	31.3382		C06	SYBR	GAPDH	Unkn	2A7 GABPa+RNase	25.55		B12	SYBR	TERT_prom_neg	Unkn	2E1 GABPB1	33.0528		C06	SYBR	GAPDH	Unkn	2E1 GABPB+RNase	29.1206		C06	SYBR	GAPDH	Unkn	2E1 GABPB+RNase	30.34
	D01	SYBR	TERTp	Unkn	2E1 me3	26.95		C07	SYBR	TERT_dunn	Unkn	2E1 GABPa+RNAse	33.0851		C07	SYBR	TERT_dunn	Unkn	2A7 GABPa+RNase	26.25		C01	SYBR	ACTIN	Unkn	2E1 GABPB+RNAse			C07	SYBR	TERT	Unkn	2E1 GABPB+RNase	30.0911		C07	SYBR	TERT_dunn	Unkn	2E1 GABPB+RNase	32.19
	D02	SYBR	TERTp	Unkn	2E1 me3	26.49		C08	SYBR	TERT_dunn	Unkn	2E1 GABPa+RNAse	34.5135		C08	SYBR	TERT_dunn	Unkn	2A7 GABPa+RNase	26.24		C02	SYBR	ACTIN	Unkn	2E1 GABPB+RNAse	38.6561		C08	SYBR	TERT	Unkn	2E1 GABPB+RNase	30.2008		C08	SYBR	TERT_dunn	Unkn	2E1 GABPB+RNase	32.89
	D03	SYBR	TERTp	Unkn	2E1 me3	27.05		C09	SYBR	TERT_dunn	Unkn	2E1 GABPa+RNAse	34.2076		C09	SYBR	TERT_dunn	Unkn	2A7 GABPa+RNase	26.33		C03	SYBR	ACTIN	Unkn	2E1 GABPB+RNAse	36.3492		C09	SYBR	TERT	Unkn	2E1 GABPB+RNase	30.5787		C09	SYBR	TERT_dunn	Unkn	2E1 GABPB+RNase	32.57
	D04	SYBR	T-INT1	Unkn	2E1 me3	29.28		D01	SYBR	ACTIN	Unkn	2A7 IgG	30.648		D01	SYBR	ACTIN	Unkn	2E1 IgG	30.05		C04	SYBR	GAPDH	Unkn	2E1 GABPB+RNAse	34.4833		D01	SYBR	ACTIN	Unkn	2A7 IgG	30.0939		D01	SYBR	ACTIN	Unkn	2A7 IgG	33.03
	D05	SYBR	T-INT1	Unkn	2E1 me3	29.44		D02	SYBR	ACTIN	Unkn	2A7 IgG	31.0661		D02	SYBR	ACTIN	Unkn	2E1 IgG	29.5		C05	SYBR	GAPDH	Unkn	2E1 GABPB+RNAse			D02	SYBR	ACTIN	Unkn	2A7 IgG	30.4927		D02	SYBR	ACTIN	Unkn	2A7 IgG	33.79
	D06	SYBR	T-INT1	Unkn	2E1 me3	29.15		D03	SYBR	ACTIN	Unkn	2A7 IgG	30.5051		D03	SYBR	ACTIN	Unkn	2E1 IgG	29.8		C06	SYBR	GAPDH	Unkn	2E1 GABPB+RNAse	33.4907		D03	SYBR	ACTIN	Unkn	2A7 IgG	31.1932		D03	SYBR	ACTIN	Unkn	2A7 IgG	33.87
	D07	SYBR	-5kb	Unkn	2E1 me3	28.51		D04	SYBR	GAPDH	Unkn	2A7 IgG	31.2442		D04	SYBR	GAPDH	Unkn	2E1 IgG	30.07		C07	SYBR	TERT_dunn	Unkn	2E1 GABPB+RNAse	35.1193		D04	SYBR	GAPDH	Unkn	2A7 IgG	30.5197		D04	SYBR	GAPDH	Unkn	2A7 IgG	33.23
	D08	SYBR	-5kb	Unkn	2E1 me3	28.31		D05	SYBR	GAPDH	Unkn	2A7 IgG	31.1287		D05	SYBR	GAPDH	Unkn	2E1 IgG	29.71		C08	SYBR	TERT_dunn	Unkn	2E1 GABPB+RNAse	32.4386		D05	SYBR	GAPDH	Unkn	2A7 IgG	30.3451		D05	SYBR	GAPDH	Unkn	2A7 IgG	33.05
	D09	SYBR	-5kb	Unkn	2E1 me3	28.69		D06	SYBR	GAPDH	Unkn	2A7 IgG	31.0681		D06	SYBR	GAPDH	Unkn	2E1 IgG	30.03		C09	SYBR	TERT_dunn	Unkn	2E1 GABPB+RNAse	33.0908		D06	SYBR	GAPDH	Unkn	2A7 IgG	30.9963		D06	SYBR	GAPDH	Unkn	2A7 IgG	32.61
	E02	SYBR	TERTp	Unkn	2A7 IgG	38.12		D07	SYBR	TERT_dunn	Unkn	2A7 IgG	35.0779		D07	SYBR	TERT_dunn	Unkn	2E1 IgG	31.97		C10	SYBR	TERT_prom_neg	Unkn	2E1 GABPB+RNAse	33.4738		D07	SYBR	TERT	Unkn	2A7 IgG	33.7192		D07	SYBR	TERT_dunn	Unkn	2A7 IgG	35.28
	E03	SYBR	TERTp	Unkn	2A7 IgG	38.37		D08	SYBR	TERT_dunn	Unkn	2A7 IgG	34.067		D08	SYBR	TERT_dunn	Unkn	2E1 IgG	31.47		C11	SYBR	TERT_prom_neg	Unkn	2E1 GABPB+RNAse	33.8702		D08	SYBR	TERT	Unkn	2A7 IgG	32.8531		D08	SYBR	TERT_dunn	Unkn	2A7 IgG	34.97
	E04	SYBR	T-INT1	Unkn	2A7 IgG	34.34		D09	SYBR	TERT_dunn	Unkn	2A7 IgG	33.8624		D09	SYBR	TERT_dunn	Unkn	2E1 IgG	31.97		C12	SYBR	TERT_prom_neg	Unkn	2E1 GABPB+RNAse	33.0725		D09	SYBR	TERT	Unkn	2A7 IgG	34.4852		D09	SYBR	TERT_dunn	Unkn	2A7 IgG	34.7
	E06	SYBR	T-INT1	Unkn	2A7 IgG	34.09		E01	SYBR	ACTIN	Unkn	2A7 GABPa	31.6874		E01	SYBR	ACTIN	Unkn	2E1 GABPa	29.76		D01	SYBR	ACTIN	Unkn	2A7 IgG	37.7879		E01	SYBR	ACTIN	Unkn	2A7 GABPB1	29.4995		E01	SYBR	ACTIN	Unkn	2A7 GABPB1	32.16
	E07	SYBR	-5kb	Unkn	2A7 IgG	34.05		E02	SYBR	ACTIN	Unkn	2A7 GABPa	31.5834		E02	SYBR	ACTIN	Unkn	2E1 GABPa	29.95		D02	SYBR	ACTIN	Unkn	2A7 IgG			E02	SYBR	ACTIN	Unkn	2A7 GABPB1	29.0641		E02	SYBR	ACTIN	Unkn	2A7 GABPB1	31.32
	E08	SYBR	-5kb	Unkn	2A7 IgG	35.39		E03	SYBR	ACTIN	Unkn	2A7 GABPa	31.4721		E03	SYBR	ACTIN	Unkn	2E1 GABPa	29.82		D03	SYBR	ACTIN	Unkn	2A7 IgG	38.8247		E03	SYBR	ACTIN	Unkn	2A7 GABPB1	29.2662		E03	SYBR	ACTIN	Unkn	2A7 GABPB1	30.95
	E09	SYBR	-5kb	Unkn	2A7 IgG			E04	SYBR	GAPDH	Unkn	2A7 GABPa	31.9377		E04	SYBR	GAPDH	Unkn	2E1 GABPa	29.73		D04	SYBR	GAPDH	Unkn	2A7 IgG	34.5544		E04	SYBR	GAPDH	Unkn	2A7 GABPB1	29.357		E04	SYBR	GAPDH	Unkn	2A7 GABPB1	30.7
	F01	SYBR	TERTp	Unkn	2A7 me1	26.1		E05	SYBR	GAPDH	Unkn	2A7 GABPa	31.6471		E05	SYBR	GAPDH	Unkn	2E1 GABPa	30.54		D05	SYBR	GAPDH	Unkn	2A7 IgG			E05	SYBR	GAPDH	Unkn	2A7 GABPB1	29.0766		E05	SYBR	GAPDH	Unkn	2A7 GABPB1	31.21
	F02	SYBR	TERTp	Unkn	2A7 me1	27.47		E06	SYBR	GAPDH	Unkn	2A7 GABPa	32.1837		E06	SYBR	GAPDH	Unkn	2E1 GABPa	29.93		D06	SYBR	GAPDH	Unkn	2A7 IgG	33.1143		E06	SYBR	GAPDH	Unkn	2A7 GABPB1	29.3992		E06	SYBR	GAPDH	Unkn	2A7 GABPB1	30.54
	F04	SYBR	T-INT1	Unkn	2A7 me1	24.87		E07	SYBR	TERT_dunn	Unkn	2A7 GABPa	33.1892		E07	SYBR	TERT_dunn	Unkn	2E1 GABPa	30.71		D07	SYBR	TERT_dunn	Unkn	2A7 IgG	34.4043		E07	SYBR	TERT	Unkn	2A7 GABPB1	30.339		E07	SYBR	TERT_dunn	Unkn	2A7 GABPB1	33.67
	F05	SYBR	T-INT1	Unkn	2A7 me1	24.78		E08	SYBR	TERT_dunn	Unkn	2A7 GABPa	33.2268		E08	SYBR	TERT_dunn	Unkn	2E1 GABPa	32.7		D08	SYBR	TERT_dunn	Unkn	2A7 IgG	33.682		E08	SYBR	TERT	Unkn	2A7 GABPB1	31.3442		E08	SYBR	TERT_dunn	Unkn	2A7 GABPB1	33.34
	F07	SYBR	-5kb	Unkn	2A7 me1	25.92		E09	SYBR	TERT_dunn	Unkn	2A7 GABPa	33.4393		E09	SYBR	TERT_dunn	Unkn	2E1 GABPa	32.12		D09	SYBR	TERT_dunn	Unkn	2A7 IgG	33.3672		E09	SYBR	TERT	Unkn	2A7 GABPB1	31.2831		E09	SYBR	TERT_dunn	Unkn	2A7 GABPB1	33.9
	F08	SYBR	-5kb	Unkn	2A7 me1	26.01		F01	SYBR	ACTIN	Unkn	2A7 GABPa+RNAse	30.8839		F01	SYBR	ACTIN	Unkn	2E1 GABPa+RNase	30.46		D10	SYBR	TERT_prom_neg	Unkn	2A7 IgG	35.793		F01	SYBR	ACTIN	Unkn	2A7 GABPB+RNase	30.4951		F01	SYBR	ACTIN	Unkn	2A7 GABPB+RNase	31.24
	G01	SYBR	TERTp	Unkn	2A7 me2	25.58		F02	SYBR	ACTIN	Unkn	2A7 GABPa+RNAse	30.924		F02	SYBR	ACTIN	Unkn	2E1 GABPa+RNase	30.04		D11	SYBR	TERT_prom_neg	Unkn	2A7 IgG	34.0663		F02	SYBR	ACTIN	Unkn	2A7 GABPB+RNase	30.3965		F02	SYBR	ACTIN	Unkn	2A7 GABPB+RNase	31.49
	G02	SYBR	TERTp	Unkn	2A7 me2	25.54		F03	SYBR	ACTIN	Unkn	2A7 GABPa+RNAse	31.1508		F03	SYBR	ACTIN	Unkn	2E1 GABPa+RNase	30.58		D12	SYBR	TERT_prom_neg	Unkn	2A7 IgG	33.1693		F03	SYBR	ACTIN	Unkn	2A7 GABPB+RNase	30.2262		F03	SYBR	ACTIN	Unkn	2A7 GABPB+RNase	31.71
	G03	SYBR	TERTp	Unkn	2A7 me2	25.29		F04	SYBR	GAPDH	Unkn	2A7 GABPa+RNAse	31.1518		F04	SYBR	GAPDH	Unkn	2E1 GABPa+RNase	30.21		E01	SYBR	ACTIN	Unkn	2A7 GABPB1	37.7986		F04	SYBR	GAPDH	Unkn	2A7 GABPB+RNase	30.1953		F04	SYBR	GAPDH	Unkn	2A7 GABPB+RNase	30.56
	G04	SYBR	T-INT1	Unkn	2A7 me2	26.54		F05	SYBR	GAPDH	Unkn	2A7 GABPa+RNAse	30.8397		F05	SYBR	GAPDH	Unkn	2E1 GABPa+RNase	30.24		E02	SYBR	ACTIN	Unkn	2A7 GABPB1	37.3164		F05	SYBR	GAPDH	Unkn	2A7 GABPB+RNase	31.4307		F05	SYBR	GAPDH	Unkn	2A7 GABPB+RNase	30.67
	G05	SYBR	T-INT1	Unkn	2A7 me2	27.64		F06	SYBR	GAPDH	Unkn	2A7 GABPa+RNAse	30.2893		F06	SYBR	GAPDH	Unkn	2E1 GABPa+RNase	30.35		E03	SYBR	ACTIN	Unkn	2A7 GABPB1	39.1196		F06	SYBR	GAPDH	Unkn	2A7 GABPB+RNase	30.3498		F06	SYBR	GAPDH	Unkn	2A7 GABPB+RNase	30.93
	G06	SYBR	T-INT1	Unkn	2A7 me2	27.28		F07	SYBR	TERT_dunn	Unkn	2A7 GABPa+RNAse	32.3887		F07	SYBR	TERT_dunn	Unkn	2E1 GABPa+RNase	31.33		E04	SYBR	GAPDH	Unkn	2A7 GABPB1	33.69		F07	SYBR	TERT	Unkn	2A7 GABPB+RNase	31.955		F07	SYBR	TERT_dunn	Unkn	2A7 GABPB+RNase	33.77
	G08	SYBR	-5kb	Unkn	2A7 me2	29.22		F08	SYBR	TERT_dunn	Unkn	2A7 GABPa+RNAse	32.2106		F08	SYBR	TERT_dunn	Unkn	2E1 GABPa+RNase	31.65		E05	SYBR	GAPDH	Unkn	2A7 GABPB1	35.2834		F08	SYBR	TERT	Unkn	2A7 GABPB+RNase	31.0494		F08	SYBR	TERT_dunn	Unkn	2A7 GABPB+RNase	32.5
	G09	SYBR	-5kb	Unkn	2A7 me2	26.61		F09	SYBR	TERT_dunn	Unkn	2A7 GABPa+RNAse	33.4419		F09	SYBR	TERT_dunn	Unkn	2E1 GABPa+RNase	32.56		E06	SYBR	GAPDH	Unkn	2A7 GABPB1	34.9172		F09	SYBR	TERT	Unkn	2A7 GABPB+RNase	31.2962		F09	SYBR	TERT_dunn	Unkn	2A7 GABPB+RNase	32.66
	H01	SYBR	TERTp	Unkn	2A7 me3	25.51																E07	SYBR	TERT_dunn	Unkn	2A7 GABPB1	32.2322
	H02	SYBR	TERTp	Unkn	2A7 me3	25.39																E08	SYBR	TERT_dunn	Unkn	2A7 GABPB1	32.2003
	H04	SYBR	T-INT1	Unkn	2A7 me3	29.51																E09	SYBR	TERT_dunn	Unkn	2A7 GABPB1	31.9295
	H05	SYBR	T-INT1	Unkn	2A7 me3	29.17																E10	SYBR	TERT_prom_neg	Unkn	2A7 GABPB1	37.0013
	H06	SYBR	T-INT1	Unkn	2A7 me3	30.85																E11	SYBR	TERT_prom_neg	Unkn	2A7 GABPB1	33.7477
	H08	SYBR	-5kb	Unkn	2A7 me3	29.33																E12	SYBR	TERT_prom_neg	Unkn	2A7 GABPB1	33.7738
	H09	SYBR	-5kb	Unkn	2A7 me3	28.8																F01	SYBR	ACTIN	Unkn	2A7 GABPB+RNAse	37.1816
																						F02	SYBR	ACTIN	Unkn	2A7 GABPB+RNAse	36.2473
																						F03	SYBR	ACTIN	Unkn	2A7 GABPB+RNAse	36.8233
																						F04	SYBR	GAPDH	Unkn	2A7 GABPB+RNAse	33.848
																						F05	SYBR	GAPDH	Unkn	2A7 GABPB+RNAse
																						F06	SYBR	GAPDH	Unkn	2A7 GABPB+RNAse	33.3131
																						F07	SYBR	TERT_dunn	Unkn	2A7 GABPB+RNAse	33.2436
																						F08	SYBR	TERT_dunn	Unkn	2A7 GABPB+RNAse	34.2669
																						F09	SYBR	TERT_dunn	Unkn	2A7 GABPB+RNAse	32.7837
																						F10	SYBR	TERT_prom_neg	Unkn	2A7 GABPB+RNAse	34.0067
																						F11	SYBR	TERT_prom_neg	Unkn	2A7 GABPB+RNAse	34.2156
																						F12	SYBR	TERT_prom_neg	Unkn	2A7 GABPB+RNAse	33.0466

## Sheet: Fig. 2f
Figure 2f	TERTp vs. TERTp+TP53 eNSCs qRT-PCR analysis of TERT mRNA expression
TERT		TERTp+TP53			Tukey's multiple comparisons test	Mean diff.	95.00% CI of diff.	Below threshold?	Summary	Adjusted P Value
C1 (2A7)	C2 (C7)	C1 (7F8)	C2 (6C4)		C1 vs. C2	-0.1035	-0.6903 to 0.4832	No	ns	0.9397
0.5456	0.85723	1.4905	1.23897		C1 vs. C1	-0.9617	-1.548 to -0.3750	Yes	**	0.0034
0.32574	0.32207	1.10832	1.00138		C1 vs. C2	-0.7243	-1.311 to -0.1375	Yes	*	0.0177
0.21613	0.21879	1.37378	1.01988		C2 vs. C1	-0.8582	-1.445 to -0.2714	Yes	**	0.0068
					C2 vs. C2	-0.6207	-1.207 to -0.03398	Yes	*	0.0386
					C1 vs. C2	0.2375	-0.3493 to 0.8242	No	ns	0.5899
1	Well	Fluor	Target	Content	Sample	Cq	2	Well	Fluor	Target	Content	Sample	Cq	3	Well	Fluor	Target	Content	Sample	Cq
	A01	SYBR	ACTIN	Unkn	2F9	26.85		A01	SYBR	ACTIN	Unkn	2E1	20.5859		A01	SYBR	ACTIN	Unkn	2A7 EV	19.3352
	A02	SYBR	ACTIN	Unkn	2F9	25.45		A02	SYBR	ACTIN	Unkn	2E1	20.075		A02	SYBR	ACTIN	Unkn	2A7 EV	19.6148
	A03	SYBR	ACTIN	Unkn	2F9	25.37		A03	SYBR	ACTIN	Unkn	2E1	19.8151		A03	SYBR	ACTIN	Unkn	2A7 EV	18.2406
	A04	SYBR	GAPDH	Unkn	2F9	24.85		A04	SYBR	GAPDH	Unkn	2E1	19.2881		A04	SYBR	GAPDH	Unkn	2A7 EV	19.3481
	A05	SYBR	GAPDH	Unkn	2F9	24.64		A05	SYBR	GAPDH	Unkn	2E1	19.2669		A05	SYBR	GAPDH	Unkn	2A7 EV	19.1118
	A06	SYBR	GAPDH	Unkn	2F9	24.14		A06	SYBR	GAPDH	Unkn	2E1	19.3571		A06	SYBR	GAPDH	Unkn	2A7 EV	18.4488
	A07	SYBR	TERT	Unkn	2F9	38.49		A07	SYBR	TERT	Unkn	2E1	34.0525		A07	SYBR	TERT ex2-3	Unkn	2A7 EV	33.968
	A08	SYBR	TERT	Unkn	2F9	38		A08	SYBR	TERT	Unkn	2E1	33.1231		A08	SYBR	TERT ex2-3	Unkn	2A7 EV	33.7456
	A09	SYBR	TERT	Unkn	2F9	37.87		A09	SYBR	TERT	Unkn	2E1	34.0794		A09	SYBR	TERT ex2-3	Unkn	2A7 EV	33.3793
	B01	SYBR	ACTIN	Unkn	C7	23.16		B01	SYBR	ACTIN	Unkn	2A7	20.8098		B01	SYBR	ACTIN	Unkn	C7	21.3767
	B02	SYBR	ACTIN	Unkn	C7	22.38		B02	SYBR	ACTIN	Unkn	2A7	20.555		B02	SYBR	ACTIN	Unkn	C7	20.8666
	B03	SYBR	ACTIN	Unkn	C7	21.91		B03	SYBR	ACTIN	Unkn	2A7	20.0944		B03	SYBR	ACTIN	Unkn	C7	19.6841
	B04	SYBR	GAPDH	Unkn	C7	22.37		B04	SYBR	GAPDH	Unkn	2A7	21.3797		B04	SYBR	GAPDH	Unkn	C7	21.2771
	B05	SYBR	GAPDH	Unkn	C7	22.66		B05	SYBR	GAPDH	Unkn	2A7	20.6065		B05	SYBR	GAPDH	Unkn	C7	21.1704
	B06	SYBR	GAPDH	Unkn	C7	22.06		B06	SYBR	GAPDH	Unkn	2A7	20.4886		B06	SYBR	GAPDH	Unkn	C7	20.3549
	B07	SYBR	TERT	Unkn	C7	33.62		B07	SYBR	TERT	Unkn	2A7	35.219		B07	SYBR	TERT	Unkn	C7	29.5903
	B08	SYBR	TERT	Unkn	C7	33.59		B08	SYBR	TERT	Unkn	2A7	34.9108		B08	SYBR	TERT	Unkn	C7	29.944
	B09	SYBR	TERT	Unkn	C7	33.34		B09	SYBR	TERT	Unkn	2A7	34.8171		B09	SYBR	TERT	Unkn	C7	29.6242
	C01	SYBR	ACTIN	Unkn	6C4	23.08		C01	SYBR	ACTIN	Unkn	C7	30.3681		C01	SYBR	ACTIN	Unkn	7F8 inj	20.2994
	C02	SYBR	ACTIN	Unkn	6C4	23.03		C02	SYBR	ACTIN	Unkn	C7	30.637		C02	SYBR	ACTIN	Unkn	7F8 inj	20.015
	C03	SYBR	ACTIN	Unkn	6C4	22.18		C03	SYBR	ACTIN	Unkn	C7	30.3923		C03	SYBR	ACTIN	Unkn	7F8 inj	19.0659
	C04	SYBR	GAPDH	Unkn	6C4	23		C04	SYBR	GAPDH	Unkn	C7	19.1981		C04	SYBR	GAPDH	Unkn	7F8 inj	20.2082
	C05	SYBR	GAPDH	Unkn	6C4	23.16		C05	SYBR	GAPDH	Unkn	C7	18.8425		C05	SYBR	GAPDH	Unkn	7F8 inj	19.8554
	C06	SYBR	GAPDH	Unkn	6C4	22.49		C06	SYBR	GAPDH	Unkn	C7	19.2076		C06	SYBR	GAPDH	Unkn	7F8 inj	19.3414
	C07	SYBR	TERT	Unkn	6C4	33.5		C07	SYBR	TERT	Unkn	C7	33.0618		C07	SYBR	TERT	Unkn	7F8 inj	32.1763
	C08	SYBR	TERT	Unkn	6C4	33.38		C08	SYBR	TERT	Unkn	C7	32.2014		C08	SYBR	TERT	Unkn	7F8 inj	32.1378
	C09	SYBR	TERT	Unkn	6C4	33.28		C09	SYBR	TERT	Unkn	C7	32.8367		C09	SYBR	TERT	Unkn	7F8 inj	32.3273
	D01	SYBR	ACTIN	Unkn	2E1	22.56		D01	SYBR	ACTIN	Unkn	6C4	19.3927		D01	SYBR	ACTIN	Unkn	6C4 NSC	21.7827
	D02	SYBR	ACTIN	Unkn	2E1	22.9		D02	SYBR	ACTIN	Unkn	6C4	18.803		D02	SYBR	ACTIN	Unkn	6C4 NSC	19.2052
	D03	SYBR	ACTIN	Unkn	2E1	22.09		D03	SYBR	ACTIN	Unkn	6C4	18.7495		D03	SYBR	ACTIN	Unkn	6C4 NSC	20.1887
	D04	SYBR	GAPDH	Unkn	2E1	22.2		D04	SYBR	GAPDH	Unkn	6C4	19.1267		D04	SYBR	GAPDH	Unkn	6C4 NSC	19.7251
	D05	SYBR	GAPDH	Unkn	2E1	22.19		D05	SYBR	GAPDH	Unkn	6C4	19.1292		D05	SYBR	GAPDH	Unkn	6C4 NSC	19.3882
	D06	SYBR	GAPDH	Unkn	2E1	21.79		D06	SYBR	GAPDH	Unkn	6C4	19.0043		D06	SYBR	GAPDH	Unkn	6C4 NSC	19.1492
	D07	SYBR	TERT	Unkn	2E1	35.38		D07	SYBR	TERT	Unkn	6C4	30.8345		D07	SYBR	TERT ex2-3	Unkn	6C4 NSC	28.7702
	D08	SYBR	TERT	Unkn	2E1	35.39		D08	SYBR	TERT	Unkn	6C4	30.8332		D08	SYBR	TERT ex2-3	Unkn	6C4 NSC	27.8131
	D09	SYBR	TERT	Unkn	2E1	35.12		D09	SYBR	TERT	Unkn	6C4	31.0312		D09	SYBR	TERT ex2-3	Unkn	6C4 NSC	27.8164
	E01	SYBR	ACTIN	Unkn	2A7	19.3875		E01	SYBR	ACTIN	Unkn	7F8	19.7123
	E02	SYBR	ACTIN	Unkn	2A7	19.5277		E02	SYBR	ACTIN	Unkn	7F8	19.6386
	E03	SYBR	ACTIN	Unkn	2A7	19.3459		E03	SYBR	ACTIN	Unkn	7F8	19.5426
	E04	SYBR	GAPDH	Unkn	2A7	20.4854		E04	SYBR	GAPDH	Unkn	7F8	19.6533
	E05	SYBR	GAPDH	Unkn	2A7	19.8614		E05	SYBR	GAPDH	Unkn	7F8	19.5467
	E06	SYBR	GAPDH	Unkn	2A7	19.3522		E06	SYBR	GAPDH	Unkn	7F8	19.6859
	E07	SYBR	TERT	Unkn	2A7	32.11		E07	SYBR	TERT	Unkn	7F8	30.7767
	E08	SYBR	TERT	Unkn	2A7	31.7189		E08	SYBR	TERT	Unkn	7F8	31.3852
	E09	SYBR	TERT	Unkn	2A7	31.0638		E09	SYBR	TERT	Unkn	7F8	31.8986
	F01	SYBR	ACTIN	Unkn	7F8	20.8438
	F02	SYBR	ACTIN	Unkn	7F8	19.9057
	F03	SYBR	ACTIN	Unkn	7F8
	F04	SYBR	GAPDH	Unkn	7F8	19.6872
	F05	SYBR	GAPDH	Unkn	7F8	19.8085
	F06	SYBR	GAPDH	Unkn	7F8
	F07	SYBR	TERT	Unkn	7F8	30.4775
	F08	SYBR	TERT	Unkn	7F8	30.6921
	F09	SYBR	TERT	Unkn	7F8	29.5583

## Sheet: Fig. 2g
Figure 2g	TERTp vs. TERTp+TP53 eNSCs TRAP analysis of TERT protein activity

[truncated: 29 more sheets: Fig. 3c, Fig. 5a, Fig. 5h, Fig. 5i, Fig. 6e, Fig. S1c, Fig. S1d, Fig. S1e, Fig. S1f, Fig. S1g, Fig. S1h, Fig. S1i, Fig. S2a, Fig. S2b, Fig. S3a, Fig. S3b, Fig. S3c, Fig. S3d, Fig. S3e, Fig. S3f …]
